# Supplementary material for: Endoribonuclease L (RNase L) Regulates the Myogenic and Adipogenic Potential of Myogenic Cells
Source: PLoS One. 2009 Oct 23;4(10):e7563. doi: 10.1371/journal.pone.0007563 (PMC2762314; doi:10.1371/journal.pone.0007563)
Supplement: Table S1 — Down-regulated genes. List of the 166 genes that were down-regulated more than three folds in C2-RNase L cells after RNase L induction and their level in control C2-RNase L cells. (0.16 MB XLS) [file pone.0007563.s004.xls]

## Sheet: Classeur1-ontology
Table S1: Down-regulated genes
SAGEtag	IPTG	Control	factor	RefSeq	HUGO	name	Gene Ontology
CATGGCCTGTGTAA	1	14	14	NM_019417	Pdlim4	PDZ and LIM domain 4	GO:0008270 zinc ion binding GO:0046872 metal ion binding GO:0005515 protein binding GO:0007242 intracellular signaling cascade
CATGTTTGGCCCCT	1	12	12	NM_016895	Akt2	Adenylate kinase 2	GO:0004672 protein kinase activity GO:0004674 protein serine/threonine kinase activity GO:0005515 protein binding GO:0005524 ATP binding GO:0006468 protein amino acid phosphorylation GO:0016301 kinase activity GO:0016740 transferase activity GO:003
CATGCCCAGAGGAG	1	11	11	NM_016701	Nes	Nestin	GO:0007399 nervous system development GO:0005737 cytoplasm GO:0005882 intermediate filament
CATGCCCTACTTCA	1	11	11	BC025150	H19	H19 fetal liver mRNA	GO:0005737 cytoplasm GO:0005844 polysome
CATGACACCAAAAA	1	10	10	NM_009636	Aebp1	AE binding protein 1	GO:0004180 carboxypeptidase activity GO:0004182 carboxypeptidase A activity GO:0005615 extracellular space GO:0005634 nucleus GO:0006355 regulation of transcription, DNA-dependent GO:0006508 proteolysis GO:0007155 cell adhesion GO:0003677 DNA bindi
CATGGGTCCAAGAG	1	10	10	NM_022656	Nisch	Nischarin	GO:0005515 protein binding GO:0005829 cytosol GO:0007154 cell communication GO:0016601 Rac protein signal transduction GO:0030036 actin cytoskeleton organization and biogenesis GO:0030336 negative regulation of cell migration GO:0035091 phosphoinositide binding GO:0004872 receptor activity GO:0005178 integrin binding
CATGACCCACACGG	2	20	10	NM_007725	Cnn2	Calponin 2	GO:0003779 actin binding GO:0005516 calmodulin binding GO:0031032 actomyosin structure organization
CATGTTGATCCCCA	1	9	9	NM_010684	Lamp1	Lysosomal-associated membrane protein 1	GO:0005771 multivesicular body GO:0009897 external side of plasma membrane GO:0016020 membrane GO:0016021 integral to membrane GO:0042383 sarcolemma GO:0042470 melanosome GO:0005764 lysosome GO:0005770 late endosome
CATGTCCAGTAAAG	1	9	9	NM_007837	Ddit3	DNA-damage inducible transcript 3	GO:0003700 transcription factor activity GO:0003714 transcription corepressor activity GO:0005634 nucleus GO:0006350 transcription GO:0006355 regulation of transcription, DNA-dependent GO:0006974 response to DNA damage stimulus GO:0006983 ER overloa
CATGGCCTACAAGT	1	9	9	NM_011777	Zyx	Zyxin	GO:0007155 cell adhesion GO:0008270 zinc ion binding GO:0046872 metal ion binding GO:0005515 protein binding GO:0005913 cell-cell adherens junction
CATGTTGTCAGGTA	1	9	9	NM_008615	Mod1	Malic enzyme, supernatant	GO:0004473 malate dehydrogenase (oxaloacetate-decarboxylating) (NADP+) activity GO:0005625 soluble fraction GO:0005829 cytosol GO:0006108 malate metabolic process GO:0006741 NADP biosynthetic process GO:0009725 response to hormone stimulus
CATGACGGGCAAAA	1	8	8	NM_030238	Dync1h1	Dynein cytoplasmic 1 heavy chain 1	GO:0003777 microtubule motor activity GO:0004197 cysteine-type endopeptidase activity GO:0005515 protein binding GO:0005524 ATP binding GO:0005868 cytoplasmic dynein complex GO:0005874 microtubule GO:0006508 proteolysis GO:0007018 microtubule-based
CATGCTCAGTATCC	1	8	8	NM_008512	Lrp1	Low density lipoprotein receptor-related protein 1	GO:0005624 membrane fraction GO:0005905 coated pit GO:0006897 endocytosis GO:0016020 membrane GO:0016021 integral to membrane GO:0030178 negative regulation of Wnt receptor signaling pathway GO:0004872 receptor activity GO:0005509 calcium ion bindi
CATGAGCATTCTGG	2	17	8	NM_008908	Ppic	Peptidylprolyl isomerase C	GO:0005737 cytoplasm GO:0006457 protein folding GO:0007165 signal transduction GO:0016018 cyclosporin A binding GO:0016853 isomerase activity GO:0042277 peptide binding GO:0051082 unfolded protein binding GO:0003755 peptidyl-prolyl cis-trans isomer
CATGCAATAGAGAC	2	15	8	NM_011099	Pkm2	Pyruvate kinase, muscle	GO:0005739 mitochondrion GO:0006096 glycolysis GO:0016301 kinase activity GO:0016740 transferase activity GO:0016772 transferase activity, transferring phosphorus-containing groups GO:0046872 metal ion binding GO:0000287 magnesium ion binding GO:00
CATGTTACATCTTT	1	8	8	NM_001001491	Tpm4	Tropomyosin 4	GO:0007517 muscle development GO:0003779 actin binding GO:0005856 cytoskeleton
CATGTTCTGCTTTG	1	7	7	NM_008402	Itgav	Integrin alpha V	GO:0004872 receptor activity GO:0005509 calcium ion binding GO:0005515 protein binding GO:0007155 cell adhesion GO:0007160 cell-matrix adhesion GO:0007229 integrin-mediated signaling pathway GO:0007275 multicellular organismal development GO:000830
CATGTTTTCTGCTG	1	7	7	NM_146036	Ahsa1	AHA1, activator of heat shock protein ATPase homolog 1 (yeast)	GO:0005737 cytoplasm GO:0005783 endoplasmic reticulum GO:0006457 protein folding GO:0006950 response to stress GO:0006986 response to unfolded protein GO:0008150 biological_process GO:0030189 chaperone activator activity GO:0051082 unfolded protein
CATGCTTGCTCTGT	2	14	7	NM_010578	Itgb1	Integrin beta 1 (fibronectin receptor beta)	GO:0001701 embryonic development (sensu Mammalia) GO:0004872 receptor activity GO:0005178 integrin binding GO:0005515 protein binding GO:0005886 plasma membrane GO:0007155 cell adhesion GO:0007160 cell-matrix adhesion GO:0007229 integrin-mediated s
CATGGCTGATGGCG	1	6	6	NM_001039179	Bicd2	Bicaudal D homolog 2 (Drosophila)	GO:0005795 Golgi stack GO:0005856 cytoskeleton GO:0007018 microtubule-based movement GO:0005515 protein binding GO:0005794 Golgi apparatus
CATGAGCTCACCAA	1	6	6	NM_028643	Efha1	EF hand domain family A1	GO:0005509 calcium ion binding
CATGTGCATATGTC	1	6	6	AK163643	Snrpd3	Small nuclear ribonucleoprotein D3	GO:0005634 nucleus GO:0005681 spliceosome GO:0005732 small nucleolar ribonucleoprotein complex GO:0005737 cytoplasm GO:0006397 mRNA processing GO:0008380 RNA splicing GO:0016071 mRNA metabolic process GO:0030529 ribonucleoprotein complex
CATGGAGAAAGTCT	1	6	6	NM_008258	Hn1	Hematological and neurological expressed sequence 1	GO:0005634 nucleus GO:0008150 biological_process GO:0003674 molecular_function GO:0005575 cellular_component
CATGTGTGCACTGT	1	6	6	NM_198411	2610204M08Rik	RIKEN cDNA 2610204M08 gene	Rho GTPase binding actin binding actin cytoskeleton organization and biogenesis cellular component organization and biogenesis
CATGGAGGGATGGG	1	6	6	NM_153533	Tenc1	Tensin like C1 domain-containing phosphatase	GO:0007242 intracellular signaling cascade GO:0008150 biological_process GO:0019901 protein kinase binding GO:0005102 receptor binding GO:0005575 cellular_component
CATGCCTGGAATTT	2	13	6	NM_174851	Il28ra	Interleukin 28 receptor alpha	GO:0004907 interleukin receptor activity GO:0005515 protein binding GO:0005575 cellular_component GO:0008150 biological_process GO:0008285 negative regulation of cell proliferation GO:0016020 membrane GO:0016021 integral to membrane GO:0032002 inte
CATGAGGAATCCAC	1	6	6	NM_008086	Gas1	Growth arrest specific 1	GO:0007050 cell cycle arrest GO:0008285 negative regulation of cell proliferation GO:0012501 programmed cell death GO:0016020 membrane GO:0045749 negative regulation of S phase of mitotic cell cycle GO:0046658 anchored to plasma membrane
CATGAATTCAATTA	1	6	6	NM_145941	Eif4g1	Eukaryotic translation initiation factor 4, gamma 1	GO:0005737 cytoplasm GO:0006412 translation GO:0006417 regulation of translation GO:0006446 regulation of translational initiation GO:0003723 RNA binding GO:0003743 translation initiation factor activity
CATGGCAGGGTGGG	1	6	6	NM_172552	Tdg	Thymine DNA glycosylase	GO:0006281 DNA repair GO:0006974 response to DNA damage stimulus GO:0008152 metabolic process GO:0016787 hydrolase activity GO:0016798 hydrolase activity, acting on glycosyl bonds GO:0005634 nucleus GO:0005975 carbohydrate metabolic process
CATGTGACCTGGCA	1	6	6	BC026481	IqSec1	IQ motif and Sec7 domain 1, mRNA partial cds	GO:0005622 intracellular GO:0032012 regulation of ARF protein signal transduction GO:0005085 guanyl-nucleotide exchange factor activity GO:0005086 ARF guanyl-nucleotide exchange factor activity
CATGTTCATTATTG	1	6	6	NM_011482	Nhp2l1	NHP2 non histone protein 2 like 1 (S.Cerevisiae)	GO:0003723 RNA binding GO:0003735 structural constituent of ribosome GO:0005634 nucleus GO:0005681 spliceosome GO:0005730 nucleolus GO:0005886 plasma membrane GO:0006397 mRNA processing GO:0007338 fertilization (sensu Metazoa) GO:0008380 RNA splicing GO:0030529 ribonucleoprotein complex GO:0042254 ribosome biogenesis and assembly GO:0000074 regulation of progression through cell cycle GO:0000398 …
CATGCTCCAGGGCA	1	6	6	NM_198652	6430706D22Rik	RIKEN cDNA 6430706D22	RIKEN cDNA 6430706D22 gene, mRNA (cDNA clone IMAGE:3156506)
CATGCTGAGCAGAA	1	6	6	NM_008300	Hspa4	Heat shock protein 4	GO:0005737 cytoplasm GO:0006457 protein folding GO:0006986 response to unfolded protein GO:0009408 response to heat GO:0000166 nucleotide binding GO:0005524 ATP binding
CATGGTATTGGCCT	1	5	5	NM_080556	Tm9sf2	Transmembrane 9 superfamily member 2	GO:0006810 transport GO:0016020 membrane GO:0016021 integral to membrane GO:0005215 transporter activity GO:0005615 extracellular space
CATGAAGGAAGAGA	10	47	5	NM_011701	Vim	Vimentin	GO:0005344 oxygen transporter activity GO:0005515 protein binding GO:0005737 cytoplasm GO:0005856 cytoskeleton GO:0005882 intermediate filament GO:0006928 cell motility GO:0015671 oxygen transport GO:0045098 type III intermediate filament GO:00451
CATGTTTCAGCAGT	1	5	5	NM_013556	Hprt1	Hypoxanthine guanine phosphoribosyl transferase 1	GO:0046651 lymphocyte proliferation GO:0004422 hypoxanthine phosphoribosyltransferase activity GO:0046872 metal ion binding GO:0005737 cytoplasm GO:0048813 dendrite morphogenesis GO:0006164 purine nucleotide biosynthetic process GO:0006166 purine ri
CATGCTGTACAGGG	2	10	5	NM_016696	Gpc1	Glypican 1	GO:0005615 extracellular space GO:0005887 integral to plasma membrane GO:0007275 multicellular organismal development GO:0016020 membrane GO:0048503 GPI anchor binding GO:0004888 transmembrane receptor activity GO:0005578 extracellular matrix (sensu
CATGAAGCTACAGT	1	5	5	NM_011340	Serpinf1	Serine (or cysteine) peptidase inhibitor, clade F, member 1	GO:0005615 extracellular space GO:0007275 multicellular organismal development GO:0008283 cell proliferation GO:0016525 negative regulation of angiogenesis GO:0050769 positive regulation of neurogenesis GO:0004867 serine-type endopeptidase inhibitor
CATGTTTCTACGTA	1	5	5	NM_001001493	BC056474	EST	GO:0016021 integral to membrane
CATGTTTAGTGACG	1	5	5	BB080923	6430706D22Rik	RIKEN cDNA 6430706D22
CATGGCCTTCTCAG	1	5	5	NM_025567	Cyc1	Cytochrome c-1	GO:0005743 mitochondrial inner membrane GO:0005746 mitochondrial electron transport chain GO:0006118 electron transport GO:0006119 oxidative phosphorylation GO:0006810 transport GO:0009055 electron carrier activity GO:0016020 membrane GO:0016021 in
CATGTGGAGCGTTG	1	5	5	NM_009870	Cdk4	Cyclin-dependent kinase 4	GO:0000166 nucleotide binding GO:0000307 cyclin-dependent protein kinase holoenzyme complex GO:0004672 protein kinase activity GO:0004674 protein serine/threonine kinase activity GO:0004693 cyclin-dependent protein kinase activity GO:0005515 protein
CATGTTCAGGGCGG	1	5	5	NM_009668	Bin1	Bridging integrator 1	GO:0005737 cytoplasm GO:0006897 endocytosis GO:0007049 cell cycle GO:0007275 multicellular organismal development GO:0008283 cell proliferation GO:0015629 actin cytoskeleton GO:0030100 regulation of endocytosis GO:0030154 cell differentiation GO:0
CATGTAACAGGATA	1	5	5	NM_025594	Zmat2	Zinc finger, matrin type 2	GO:0003723 RNA binding GO:0005622 intracellular GO:0005634 nucleus GO:0008270 zinc ion binding GO:0046872 metal ion binding GO:0003676 nucleic acid binding GO:0003677 DNA binding
CATGAATGTGGCAG	1	5	5	NM_134080	Flnb	Filamin, beta	GO:0005515 protein binding GO:0005737 cytoplasm GO:0005856 cytoskeleton GO:0005925 focal adhesion GO:0007519 striated muscle development GO:0001725 stress fiber GO:0003779 actin binding
CATGCTCCTCCTGC	1	5	5	NM_011655	Tubb5	Tubulin, beta 5	GO:0005198 structural molecule activity GO:0005200 structural constituent of cytoskeleton GO:0005525 GTP binding GO:0005737 cytoplasm GO:0005874 microtubule GO:0007017 microtubule-based process GO:0007018 microtubule-based movement GO:0042267 natural killer cell mediated cytotoxicity GO:0042288 MHC class I protein binding GO:0043234 protein complex GO:0045298 tubulin complex GO:0051227 mitotic sp…
CATGGACACCAGAG	1	5	5	NM_133348	Acot7	Acyl-CoA thioesterase 7	GO:0005829 cytosol GO:0006631 fatty acid metabolic process GO:0009062 fatty acid catabolic process GO:0016289 CoA hydrolase activity GO:0016290 palmitoyl-CoA hydrolase activity GO:0016787 hydrolase activity GO:0003824 catalytic activity GO:0004759 serine esterase activity
CATGGCTGGTGGAC	1	5	5	NM_152824	Rbm17	RNA binding motif protein 17	GO:0003676 nucleic acid binding GO:0003723 RNA binding GO:0005622 intracellular GO:0005634 nucleus GO:0005681 spliceosome GO:0006397 mRNA processing GO:0008380 RNA splicing GO:0031202 RNA splicing factor activity, transesterification mechanism
CATGCAGATTGCTG	1	5	5	AI839542	E030041M21Rik	RIKEN cDNA E030041M21 gene
CATGCGCTGATAGG	1	5	5	NM_183285	Kctd2	Potassium channel tetramerisation domain containing 2	GO:0005515 protein binding GO:0006813 potassium ion transport GO:0008076 voltage-gated potassium channel complex GO:0016020 membrane GO:0005216 ion channel activity GO:0005249 voltage-gated potassium channel activity
CATGAATCCTTGCC	2	10	5	NM_030087	1500032D16Rik	RIKEN cDNA 1500032D16 gene	GO:0008137 NADH dehydrogenase (ubiquinone) activity GO:0016491 oxidoreductase activity GO:0003954 NADH dehydrogenase activity GO:0005739 mitochondrion
CATGCCCTGGGTGG	1	5	5	NM_026838	Srpx2	Sushi-repeat-containing protein, X-linked 2	GO:0006118 electron transport
CATGGTTACTTGTT	1	5	5	NM_025647	Cmpk	Cytidylate kinase	GO:0004849 uridine kinase activity GO:0005524 ATP binding GO:0005615 extracellular space GO:0005634 nucleus GO:0005737 cytoplasm GO:0006139 nucleobase, nucleoside, nucleotide and nucleic acid metabolic process GO:0006221 pyrimidine nucleotide biosyn
CATGCTAGAAAATA	2	7	4	NM_007778	Csf1	Colony stimulating factor 1 (macrophage)	GO:0005515 protein binding GO:0005615 extracellular space GO:0008083 growth factor activity GO:0008283 cell proliferation GO:0008284 positive regulation of cell proliferation GO:0009987 cellular process GO:0016020 membrane GO:0016021 integral to me
CATGTCAATAAAGG	1	4	4	BF682508	Ube2d3	Ubiquitin-conjugating enzyme E2D 3 (UBC4/5 homolog, yeast)	GO:0006464 protein modification GO:0006511 ubiquitin-dependent protein catabolic process GO:0006512 ubiquitin cycle GO:0016874 ligase activity GO:0043161 proteasomal ubiquitin-dependent protein catabolic process GO:0004840 ubiquitin conjugating enzyme activity GO:0004842 ubiquitin-protein ligase activity
CATGTTCGCCCTCC	2	8	4	NM_053273	Ttyh2	Tweety homolog 2 (Drosophila)	GO:0016021 integral to membrane GO:0003674 molecular_function GO:0008150 biological_process
CATGTTCAACACTT	2	7	4	NM_029564	Tax1bp3	Tax1 (human T-cell leukemia virus type I) binding protein 3	GO:0005737 cytoplasm GO:0007266 Rho protein signal transduction GO:0008013 beta-catenin binding GO:0008285 negative regulation of cell proliferation GO:0016055 Wnt receptor signaling pathway GO:0030178 negative regulation of Wnt receptor signaling pa
CATGTATGCTATTG	1	4	4	NM_024184	Asf1b	ASF1 anti-silencing function 1 homolog B (S. cerevisiae)	GO:0042393 histone binding GO:0000785 chromatin GO:0006334 nucleosome assembly
CATGTCACTGGCCC	2	9	4	NM_026473	Tubb6	Tubulin, beta 6	GO:0005198 structural molecule activity GO:0005525 GTP binding GO:0005737 cytoplasm GO:0005874 microtubule GO:0007017 microtubule-based process GO:0007018 microtubule-based movement GO:0043234 protein complex GO:0051258 protein polymerization
CATGCTTAATAAAA	1	4	4	NM_144801	Tmem143	Transmembrane protein 143	GO:0016021 integral to membrane
CATGGCCCACATCC	2	8	4	NM_027289	Nt5dc2	5'-nucleotidase domain containing 2	GO:0008253 5'-nucleotidase activity
CATGTGACCATTAG	1	4	4	NM_024191	Arl2bp	ADP-ribosylation factor-like 2 binding protein	GO:0005515 protein binding GO:0005625 soluble fraction GO:0008150 biological_process GO:0005083 small GTPase regulator activity GO:0005096 GTPase activator activity
CATGTCTGAGTGGT	3	13	4	NM_133807	Lrrc59	Leucine rich repeat containing 59	GO:0016021 integral to membrane GO:0005515 protein binding GO:0016020 membrane
CATGTCTCTCCCTC	1	4	4	NM_007434	Akt2	Thymoma viral proto-oncogene 2	GO:0004672 protein kinase activity GO:0004674 protein serine/threonine kinase activity GO:0005515 protein binding GO:0005524 ATP binding GO:0006468 protein amino acid phosphorylation GO:0016301 kinase activity GO:0016740 transferase activity GO:003
CATGTCTGACTTCC	2	9	4	NM_007542	Bgn	Biglycan	GO:0005578 extracellular matrix (sensu Metazoa) GO:0005615 extracellular space GO:0030133 transport vesicle GO:0005201 extracellular matrix structural constituent GO:0005515 protein binding
CATGTCTATAGAGT	4	17	4	NM_007594	Calu	Calumenin	GO:0005509 calcium ion binding GO:0005783 endoplasmic reticulum
CATGCCACACTGTC	1	4	4	NM_009797	Capza1	Capping protein (actin filament) muscle Z-line, alpha 1	GO:0030036 actin cytoskeleton organization and biogenesis GO:0051016 barbed-end actin filament capping GO:0003779 actin binding GO:0008290 F-actin capping protein complex
CATGGTGTTAATGT	1	4	4	NM_022309	Cbfb	Core binding factor beta	GO:0003700 transcription factor activity GO:0003702 RNA polymerase II transcription factor activity GO:0003713 transcription coactivator activity GO:0005515 protein binding GO:0005634 nucleus GO:0006366 transcription from RNA polymerase II promoter
CATGATTCCACGCG	1	4	4	NM_001003908	Cltc	Clathrin, heavy polypeptide (Hc)	GO:0005905 coated pit GO:0030117 membrane coat GO:0030125 clathrin vesicle coat GO:0030132 clathrin coat of coated pit GO:0005488 binding GO:0005739 mitochondrion
CATGTTTGTCATTT	2	7	4	NM_007929	Emp2	Epithelial membrane protein 2	GO:0016020 membrane GO:0016021 integral to membrane
CATGGATTTCTGTC	4	17	4	NM_010318	Gng5	guanine nucleotide binding protein (G protein)	GO:0005834 heterotrimeric G-protein complex GO:0007165 signal transduction GO:0007186 G-protein coupled receptor protein signaling pathway GO:0016020 membrane GO:0004871 signal transducer activity GO:0005083 small GTPase regulator activity
CATGGATGCGCTTG	1	4	4	BG073765	H3125G05 3-	cDNA clone H3125G05 3-
CATGTACCTGTGGA	1	4	4	AK051059	D030063E12	Hypothetical protein D030063E12
CATGAACTTCTGCT	1	4	4	NM_025378	Ifitm3	Interferon induced transmembrane protein 3	GO:0016021 integral to membrane GO:0016023 cytoplasmic membrane-bound vesicle GO:0008285 negative regulation of cell proliferation GO:0009607 response to biotic stimulus
CATGAATGGCGGCC	1	4	4	NM_021355	Fmod	Fibromodulin	GO:0005615 extracellular space GO:0007181 transforming growth factor beta receptor complex assembly GO:0005515 protein binding GO:0005578 extracellular matrix (sensu Metazoa)
CATGTGTACCCAGG	1	4	4	NM_008060	Ganab	Alpha glucosidase 2 alpha neutral subunit	GO:0005783 endoplasmic reticulum GO:0005795 Golgi stack GO:0005975 carbohydrate metabolic process GO:0006491 N-glycan processing GO:0015926 glucosidase activity GO:0016787 hydrolase activity GO:0017177 alpha-glucosidase II complex GO:0004553 hydrol
CATGATTAACTTGG	2	8	4	NM_008133	Glud1	Glutamate dehydrogenase 1	GO:0005524 ATP binding GO:0005525 GTP binding GO:0005739 mitochondrion GO:0005743 mitochondrial inner membrane GO:0006520 amino acid metabolic process GO:0007169 transmembrane receptor protein tyrosine kinase signaling pathway GO:0016491 oxidoreduct
CATGTTGGCTTTAG	1	4	4	NM_010329	Pdpn	Podoplanin	GO:0005372 water transporter activity GO:0005615 extracellular space GO:0005886 plasma membrane GO:0006833 water transport GO:0006865 amino acid transport GO:0007155 cell adhesion GO:0007275 multicellular organismal development GO:0008360 regulation of cell shape GO:0008517 folic acid transporter activity GO:0015171 amino acid transporter activity GO:0015250 water channel activity GO:0015884 foli…
CATGCTCCTGGACA	1	4	4	NM_146120	Gsn	Gelsolin	GO:0005509 calcium ion binding GO:0005576 extracellular region GO:0005615 extracellular space GO:0005737 cytoplasm GO:0005829 cytosol GO:0005856 cytoskeleton GO:0015629 actin cytoskeleton GO:0016192 vesicle-mediated transport GO:0030027 lamellipod
CATGCGGTGTCCCC	1	4	4	W29237	H2afy	H2A histone family, member Y	GO:0001740 Barr body GO:0003677 DNA binding GO:0003682 chromatin binding GO:0005634 nucleus GO:0005694 chromosome GO:0005813 centrosome GO:0006334 nucleosome assembly GO:0007001 chromosome organization and biogenesis (sensu Eukaryota) GO:0007549 dosage compensation GO:0016568 chromatin modification GO:0000786 nucleosome GO:0000793 condensed chromosome
CATGGAGCAGGAGC	1	4	4	NM_001077696	Hdac5	Histone deacetylase 5	GO:0045843 negative regulation of striated muscle development GO:0000122 negative regulation of transcription from RNA polymerase II promoter GO:0045892 negative regulation of transcription, DNA-dependent GO:0003714 transcription corepressor activity
CATGGGCCTGAGGC	3	12	4	NM_010481	Hsp9a	Heatshock protein 9A	GO:0005524 ATP binding GO:0005737 cytoplasm GO:0005739 mitochondrion GO:0006457 protein folding GO:0006611 protein export from nucleus GO:0006916 anti-apoptosis GO:0006986 response to unfolded protein GO:0009408 response to heat GO:0009986 cell surface GO:0051082 unfolded protein binding GO:0000166 nucleotide binding GO:0005515 protein binding
CATGCCTGCCAAGA	1	4	4	NM_057171	Bat3	HLA-B associated transcript 3	GO:0006464 protein modification GO:0006915 apoptosis GO:0015992 proton transport GO:0016020 membrane GO:0016469 proton-transporting two-sector ATPase complex GO:0016820 hydrolase activity, acting on acid anhydrides, catalyzing transmembrane movement of substances GO:0042981 regulation of apoptosis GO:0005515 protein binding GO:0005737 cytoplasm
CATGTGGTTTTGGG	1	4	4	NM_011942	Lypla2	Lysophospholipase 2	GO:0006631 fatty acid metabolic process GO:0016787 hydrolase activity GO:0003824 catalytic activity GO:0006629 lipid metabolic process
CATGGGACTACTTA	1	4	4	NM_146057	Dap	Death-associated protein	GO:0006915 apoptosis GO:0008624 induction of apoptosis by extracellular signals
CATGCAGAGCCCAC	1	4	4	NM_001042743	Mast2	Microtubule associated serine/threonine kinase 2	GO:0004672 protein kinase activity GO:0004674 protein serine/threonine kinase activity GO:0004713 protein-tyrosine kinase activity GO:0005515 protein binding GO:0005524 ATP binding GO:0005856 cytoskeleton GO:0006468 protein amino acid phosphorylatio
CATGGCCCGTGCCA	1	4	4	NM_021713	Myg1	Melanocyte proliferating gene	GO:0005615 extracellular space
CATGAAAACATCTC	1	4	4	AW547303	Nedd4	Neural precursor cell expressed, developmentally down-regulted gene 4	GO:0005515 protein binding GO:0005622 intracellular GO:0005829 cytosol GO:0006464 protein modification GO:0006512 ubiquitin cycle GO:0016874 ligase activity GO:0000151 ubiquitin ligase complex GO:0004842 ubiquitin-protein ligase activity
CATGGTATTCCCCT	1	4	4	NM_019402	Pabpn1	Poly(A) binding protein, nuclear 1	GO:0003723 RNA binding GO:0005515 protein binding GO:0005634 nucleus GO:0006378 mRNA polyadenylation GO:0006397 mRNA processing GO:0006936 muscle contraction GO:0008143 poly(A) binding GO:0000166 nucleotide binding GO:0003676 nucleic acid binding
CATGGTTTAGTGGA	2	7	4	NM_008944	Psma2	Proteasome (prosome, macropain) subunit, alpha type 2	GO:0005829 cytosol GO:0005839 proteasome core complex (sensu Eukaryota) GO:0006511 ubiquitin-dependent protein catabolic process GO:0008233 peptidase activity GO:0016787 hydrolase activity GO:0043234 protein complex GO:0004175 endopeptidase activity
CATGGGGAGCGGGC	1	4	4	NM_134101	Psmd2	Proteasome (prosome, macropain) 26S subunit, non-ATPase, 2	GO:0005829 cytosol GO:0043234 protein complex GO:0000074 regulation of progression through cell cycle GO:0005488 binding
CATGGCCAATAGTG	1	4	4	NM_007926	Scye1	Small inducible cytokine subfamily E, member 1	GO:0003723 RNA binding GO:0003918 DNA topoisomerase (ATP-hydrolyzing) activity GO:0005125 cytokine activity GO:0005524 ATP binding GO:0005615 extracellular space GO:0005694 chromosome GO:0006265 DNA topological change GO:0006412 translation GO:000
CATGGCCTCTTGAA	1	4	4	NM_009859	Sept7	Septin 7	GO:0001725 stress fiber GO:0005198 structural molecule activity GO:0005515 protein binding GO:0005525 GTP binding GO:0005634 nucleus GO:0007049 cell cycle GO:0019717 synaptosome GO:0051291 protein heterooligomerization GO:0051301 cell division GO
CATGTGGGGTTTCC	1	4	4	NM_009295	Stxbp1	Syntaxin binding protein 1	GO:0006810 transport GO:0006904 vesicle docking during exocytosis GO:0007412 axon target recognition GO:0015031 protein transport GO:0016188 synaptic vesicle maturation GO:0016192 vesicle-mediated transport GO:0005515 protein binding GO:0005739 mit
CATGTGAAGGAACA	1	4	4	NM_011508	Eif1	Eukaryotic translation initiation factor 1	GO:0006413 translational initiation GO:0003743 translation initiation factor activity GO:0006412 translation
CATGAGGACAAATA	7	29	4	NM_001081008	Taf1	TAF1 RNA polymerase II, TATA box binding protein (TBP)-associated factor	GO:0005669 transcription factor TFIID complex GO:0006352 transcription initiation GO:0006355 regulation of transcription, DNA-dependent GO:0008270 zinc ion binding GO:0003676 nucleic acid binding GO:0003677 DNA binding
CATGTTAAGCACTG	1	3	3	NM_175101	Tmem111	Transmembrane protein 111	GO:0016020 membrane GO:0016021 integral to membrane
CATGCAGGGAGGGT	1	3	3	NM_133700	Btbd10	BTB (POZ) domain containing 10	GO:0005634 nucleus GO:0006813 potassium ion transport GO:0008076 voltage-gated potassium channel complex GO:0016020 membrane GO:0005249 voltage-gated potassium channel activity GO:0005515 protein binding
CATGGACTGCCCCT	1	3	3	NM_025900	Dek	DEK oncogene (DNA binding)	GO:0003704 specific RNA polymerase II transcription factor activity GO:0003723 RNA binding GO:0005525 GTP binding GO:0005634 nucleus GO:0005786 signal recognition particle (sensu Eukaryota) GO:0006357 regulation of transcription from RNA polymerase I
CATGGTCGAGAGGG	1	3	3	NM_028077	1810055G02Rik	RIKEN cDNA 1810055G02 gene	GO:0016021 integral to membrane GO:0005615 extracellular space GO:0016020 membrane
CATGCCTAAGGCTA	1	3	3	NM_148952	E2f4	E2F transcription factor 4	GO:0003677 DNA binding GO:0003700 transcription factor activity GO:0005515 protein binding GO:0005634 nucleus GO:0005667 transcription factor complex GO:0005737 cytoplasm GO:0006350 transcription GO:0006355 regulation of transcription, DNA-dependen
CATGTTGGATAATA	1	3	3	AV220340	3022402N05 3Rik	Riken cDNA clone 3022402N05 3
CATGTGCTGTTAAC	1	3	3	NM_138585	Cherp	Calcium homeostasis endoplasmic reticulum protein	GO:0005622 intracellular GO:0005737 cytoplasm GO:0006396 RNA processing GO:0006874 calcium ion homeostasis GO:0008285 negative regulation of cell proliferation GO:0003674 molecular_function GO:0003723 RNA binding
CATGTGGTTCTGTT	1	3	3	NM_133763	Dnttip1	Deoxynucleotidyltransferase, terminal, interacting protein 1	GO:0005634 nucleus GO:0008047 enzyme activator activity GO:0016740 transferase activity GO:0042803 protein homodimerization activity GO:0003677 DNA binding GO:0005515 protein binding
CATGTGCTCTGGTC	1	3	3	NM_144818	Ncaph	Non-SMC condensin I complex, subunit H	GO:0007049 cell cycle GO:0007067 mitosis GO:0007076 mitotic chromosome condensation GO:0051301 cell division GO:0000278 mitotic cell cycle GO:0005634 nucleus
CATGACCTCAGGAA	6	18	3	NM_133808	Hdlbp	High density lipoprotein (HDL) binding protein	GO:0005319 lipid transporter activity GO:0005634 nucleus GO:0005886 plasma membrane GO:0006629 lipid metabolic process GO:0006810 transport GO:0006869 lipid transport GO:0008202 steroid metabolic process GO:0008203 cholesterol metabolic process
CATGGGGATTTCTA	1	3	3	NM_133954	AA960436	Expressed sequence AA960436	GO:0003674 molecular_function GO:0005575 cellular_component GO:0008150 biological_process
CATGAACTAGGCAA	1	3	3	NM_007410	Adh5	Alcohol dehydrogenase 5 (class III), chi polypeptide	GO:0008270 zinc ion binding GO:0016491 oxidoreductase activity GO:0046872 metal ion binding GO:0051903 S-(hydroxymethyl)glutathione dehydrogenase activity GO:0001523 retinoid metabolic process GO:0004022 alcohol dehydrogenase activity
CATGTGCAAGAAAG	1	3	3	NM_080793	Setd7	SET domain containing (lysine methyltransferase) 7	GO:0016568 chromatin modification GO:0016740 transferase activity GO:0018024 histone-lysine N-methyltransferase activity GO:0005634 nucleus GO:0008168 methyltransferase activity
CATGTGTCGCCAGG	1	3	3	NM_001038230	Anapc11	Anaphase promoting complex subunit 11 homolog (yeast)	GO:0004842 ubiquitin-protein ligase activity GO:0005515 protein binding GO:0005575 cellular_component GO:0005634 nucleus GO:0006512 ubiquitin cycle GO:0007049 cell cycle GO:0007067 mitosis GO:0008150 biological_process GO:0008270 zinc ion binding
CATGGTGCTGTTGT	1	3	3	NM_020581	Angptl4	Angiopoietin-like 4	GO:0004857 enzyme inhibitor activity GO:0005102 receptor binding GO:0005576 extracellular region GO:0005615 extracellular space GO:0007165 signal transduction GO:0009267 cellular response to starvation GO:0043066 negative regulation of apoptosis GO
CATGGCTAAGGGGC	4	12	3	NM_013472	Anxa6	Annexin A6	GO:0005544 calcium-dependent phospholipid binding GO:0006816 calcium ion transport GO:0006937 regulation of muscle contraction GO:0048471 perinuclear region GO:0005509 calcium ion binding GO:0005515 protein binding
CATGTGCTCTCCCT	2	6	3	NM_133796	Arhgdia	Rho GDP dissociation inhibitor (GDI) alpha	GO:0005096 GTPase activator activity GO:0005515 protein binding GO:0005737 cytoplasm GO:0005856 cytoskeleton GO:0006916 anti-apoptosis GO:0006928 cell motility GO:0007162 negative regulation of cell adhesion GO:0007266 Rho protein signal transducti
CATGCGGGAGATGC	13	38	3	NM_138597	Atp5o	ATP synthase, H+ transporting, mitochondrial F1 complex, O subunit	GO:0006810 transport GO:0006811 ion transport GO:0006818 hydrogen transport GO:0008553 hydrogen-exporting ATPase activity, phosphorylative mechanism GO:0015078 hydrogen ion transporter activity GO:0015986 ATP synthesis coupled proton transport GO:00
CATGTGAGAGGGAA	1	3	3	NM_198018	Abr	Active BCR-related gene	GO:0005096 GTPase activator activity GO:0005622 intracellular GO:0007165 signal transduction GO:0007242 intracellular signaling cascade GO:0007420 brain development GO:0035023 regulation of Rho protein signal transduction GO:0005085 guanyl-nucleotid
CATGGCGGCCGGTT	1	3	3	NM_009883	Cebpb	CCAAT/enhancer binding protein (C/EBP), beta	GO:0003700 transcription factor activity GO:0005515 protein binding GO:0005634 nucleus GO:0005737 cytoplasm GO:0006350 transcription GO:0006355 regulation of transcription, DNA-dependent GO:0006366 transcription from RNA polymerase II promoter GO:0006916 anti-apoptosis GO:0006917 induction of apoptosis GO:0006953 acute-phase response GO:0006954 inflammatory response GO:0016563 transcriptional act…
CATGGTTCCCTCAG	1	3	3	NM_029814	Chmp5	Chromatin modifying protein 5	GO:0005634 nucleus GO:0006810 transport GO:0007040 lysosome organization and biogenesis GO:0008333 endosome to lysosome transport GO:0015031 protein transport GO:0001919 regulation of receptor recycling GO:0003674 molecular_function
CATGCTGAATGCAT	1	3	3	NM_033370	Copb1	Coatomer protein complex, subunit beta 1	GO:0005515 protein binding GO:0005794 Golgi apparatus GO:0005795 Golgi stack GO:0005798 Golgi-associated vesicle GO:0005829 cytosol GO:0006605 protein targeting GO:0006810 transport GO:0015031 protein transport GO:0016020 membrane GO:0030126 COPI
CATGTAGAACCATC	1	3	3	NM_024199	Cstf1	Cleavage stimulation factor, 3' pre-RNA, subunit 1	GO:0005634 nucleus GO:0006378 mRNA polyadenylation GO:0006379 mRNA cleavage GO:0006396 RNA processing GO:0006397 mRNA processing GO:0003723 RNA binding GO:0005515 protein binding
CATGTTTGTGACTG	2	6	3	NM_013502	Ctbp1	C-terminal binding protein 1	GO:0005795 Golgi stack GO:0006564 L-serine biosynthetic process GO:0008134 transcription factor binding GO:0008152 metabolic process GO:0016491 oxidoreductase activity GO:0016616 oxidoreductase activity, acting on the CH-OH group of donors, NAD or NA
CATGTCACTGCTCA	1	3	3	AK051508	D130053K17Rik	Riken cDNA D130053K17
CATGGCCCAGCCTT	1	3	3	NM_025795	Ncaph2	Non-SMC condensin II complex, subunit H2	GO:0005634 nucleus GO:0007076 mitotic chromosome condensation GO:0033077 T cell differentiation in the thymus
CATGTAATTTACCT	1	3	3	NM_030685	D3Ucla1	DNA segment, Chr 3, University of California at Los Angeles 1	GO:0016021 integral to membrane
CATGATCGTTGTAA	1	3	3	NM_007839	Dhx15	DEAH (Asp-Glu-Ala-His) box polypeptide 15	GO:0003676 nucleic acid binding GO:0003724 RNA helicase activity GO:0004386 helicase activity GO:0005524 ATP binding GO:0005622 intracellular GO:0005634 nucleus GO:0005689 U12-dependent spliceosome GO:0006397 mRNA processing GO:0008026 ATP-depende
CATGCAGTCTTGAG	3	8	3	NM_029787	Cyb5r3	Cytochrome b5 reductase 3	GO:0005737 cytoplasm GO:0005743 mitochondrial inner membrane GO:0005783 endoplasmic reticulum GO:0005833 hemoglobin complex GO:0006118 electron transport GO:0006694 steroid biosynthetic process GO:0006695 cholesterol biosynthetic process GO:0006826
CATGTGCCACGTGC	1	3	3	NM_026530	Mpnd	MPN domain containing	GO:0008150 biological_process GO:0003674 molecular_function GO:0005575 cellular_component
CATGCTCAATAAAC	1	3	3	NM_028133	Egln3	EGL nine homolog 3 (C. elegans)	GO:0006915 apoptosis GO:0016491 oxidoreductase activity GO:0016702 oxidoreductase activity, acting on single donors with incorporation of molecular oxygen, incorporation of two atoms of oxygen GO:0016706 oxidoreductase activity, acting on paired donors
CATGGGCTTTGGAG	1	3	3	AI042697	IMAGE 14315983	EST
CATGACCTGCTGGT	1	3	3	AK033994	CLONE 93301361-06	EST
CATGCCTCCATCCT	3	9	3	NM_009536	Ywhahe	Tyrosine 3-monooxygenase/tryptophan 5-monooxygenase activation protein, epsilon polypeptide	GO:0006605 protein targeting GO:0007242 intracellular signaling cascade GO:0019904 protein domain specific binding GO:0004497 monooxygenase activity GO:0005515 protein binding
CATGTTTTAAACTT	1	3	3	NM_174996	D4Ertd22e	DNA segment, Chr 4, ERATO Doi 22	DNA segment, Chr 4, ERATO Doi 22, expressed (D4Ertd22e), transcript variant 1, mRNA
CATGCTGGCTTTCA	3	8	3	AF047046	Eif6	eucayotic translation initiation factor 6,mRNA	GO:0003743 translation initiation factor activity GO:0005634 nucleus GO:0005638 lamin filament GO:0005737 cytoplasm GO:0005882 intermediate filament GO:0006412 translation GO:0006413 translational initiation GO:0007229 integrin-mediated signaling pathway GO:0042256 mature ribosome assembly GO:0043022 ribosome binding
CATGCAAGTTGGTC	1	3	3	NM_145615	Etfa	Electron transferring flavoprotein, alpha polypeptide	GO:0006810 transport GO:0009055 electron carrier activity GO:0017133 electron transfer flavoprotein complex (sensu Eukaryota) GO:0050660 FAD binding GO:0005739 mitochondrion GO:0006118 electron transport
CATGTACAGATCAC	1	3	3	NM_008057	Fzd7	Frizzled homolog 7 (Drosophila)	GO:0004926 non-G-protein coupled 7TM receptor activity GO:0004930 G-protein coupled receptor activity GO:0005615 extracellular space GO:0005886 plasma membrane GO:0007165 signal transduction GO:0007166 cell surface receptor linked signal transduction
CATGCGCACCATTG	2	6	3	NM_015740	Bloc1s1	Biogenesis of lysosome-related organelles complex-1, subunit 1	GO:0016021 integral to membrane GO:0016491 oxidoreductase activity GO:0004745 retinol dehydrogenase activity GO:0008152 metabolic process
CATGATCAACACCG	6	18	3	NM_201618	Gnas	GNAS (guanine nucleotide binding protein, alpha stimulating) complex locus	GO:0004871 signal transducer activity GO:0005525 GTP binding GO:0005624 membrane fraction GO:0005834 heterotrimeric G-protein complex GO:0006112 energy reserve metabolic process GO:0007165 signal transduction GO:0007186 G-protein coupled receptor pr
CATGTATGCAGATG	1	3	3	NM_010357	Gsta4	Glutathione S-transferase, alpha 4	GO:0008152 metabolic process GO:0016740 transferase activity GO:0004364 glutathione transferase activity GO:0005575 cellular_component
CATGTTGTTTGCAT	1	3	3	NM_010443	Hmox2	Heme oxygenase (decycling) 2	GO:0005783 endoplasmic reticulum GO:0005792 microsome GO:0006788 heme oxidation GO:0009055 electron carrier activity GO:0016021 integral to membrane GO:0016491 oxidoreductase activity GO:0046872 metal ion binding GO:0004392 heme oxygenase (decycliz
CATGATTGCCCTGC	1	3	3	NM_016884	Hnrpc	Heterogeneous nuclear ribonucleoprotein C	GO:0003676 nucleic acid binding GO:0003723 RNA binding GO:0005634 nucleus GO:0005681 spliceosome GO:0006397 mRNA processing GO:0008380 RNA splicing GO:0030529 ribonucleoprotein complex GO:0045120 pronucleus GO:0000166 nucleotide binding
CATGTATTAGTCTT	1	3	3	BG969211	Hsp90aa1	Heat shock protein 90kDa alpha (cytosolic), class A member 1	GO:0005524 ATP binding GO:0005829 cytosol GO:0006457 protein folding GO:0006809 nitric oxide biosynthetic process GO:0006986 response to unfolded protein GO:0009408 response to heat GO:0030235 nitric-oxide synthase regulator activity GO:0030911 TPR
CATGTGGTCTGGTC	2	6	3	NM_030694	Ifitm2	Interferon induced transmembrane protein 2	GO:0009607 response to biotic stimulus GO:0016021 integral to membrane
CATGACTGCTTTTT	2	6	3	NM_145455	Btf3	Basic transcription 3	GO:0005667 transcription factor complex GO:0006350 transcription GO:0006355 regulation of transcription, DNA-dependent GO:0003700 transcription factor activity GO:0005634 nucleus
CATGAGCTGAGCCG	1	3	3	NM_145476	Tbc1d22	TBC1 domain family member 22a	GO:0005096 GTPase activator activity
CATGTCATTTGGTG	7	18	3	NM_010728	Lox	Lysyl oxidase	GO:0005507 copper ion binding GO:0005515 protein binding GO:0005578 extracellular matrix (sensu Metazoa) GO:0005581 collagen GO:0005615 extracellular space GO:0006464 protein modification GO:0007169 transmembrane receptor protein tyrosine kinase sig
CATGTTGCTGTGTG	1	3	3	XM_884922	Macf1	Microtubule-actin crosslinking factor 1	GO:0004553 hydrolase activity, hydrolyzing O-glycosyl compounds GO:0005509 calcium ion binding GO:0005515 protein binding GO:0005856 cytoskeleton GO:0005975 carbohydrate metabolic process GO:0006620 posttranslational protein targeting to membrane GO
CATGGAACTTATGT	1	3	3	NM_174997	BC043098	CDNA sequence BC043098	MKIAA4042 protein
CATGAATAAACTCA	1	3	3	NM_029271	Mrpl32	Mitochondrial ribosomal protein L32	GO:0005622 intracellular GO:0005739 mitochondrion GO:0005743 mitochondrial inner membrane GO:0005762 mitochondrial large ribosomal subunit GO:0005840 ribosome GO:0006412 translation GO:0006626 protein targeting to mitochondrion GO:0015934 large rib
CATGCAGGGAAGCA	1	3	3	NM_010753	Mxd4	Max dimerization protein 4	GO:0003700 transcription factor activity GO:0003714 transcription corepressor activity GO:0005515 protein binding GO:0005634 nucleus GO:0005667 transcription factor complex GO:0006350 transcription GO:0006355 regulation of transcription, DNA-depende
CATGGTAAATTGTT	3	10	3	NM_010917	Nid1	Nidogen 1	GO:0005515 protein binding GO:0005578 extracellular matrix (sensu Metazoa) GO:0005604 basement membrane GO:0005615 extracellular space GO:0007155 cell adhesion GO:0007160 cell-matrix adhesion GO:0008218 bioluminescence GO:0016020 membrane
CATGTGAAACACTG	1	3	3	NM_011050	Pdcd4	Programmed cell death 4	GO:0005634 nucleus GO:0005737 cytoplasm GO:0005829 cytosol GO:0006915 apoptosis GO:0007049 cell cycle GO:0007569 cell aging GO:0016481 negative regulation of transcription GO:0043508 negative regulation of JNK activity GO:0045786 negative regulati
CATGGTGTGAAGTT	1	3	3	NM_145978	Pdlim2	PDZ and LIM domain 2	GO:0008270 zinc ion binding GO:0046872 metal ion binding GO:0005515 protein binding GO:0005856 cytoskeleton
CATGGGAGTTGTGC	1	3	3	NM_013872	Pmm1	Phosphomannomutase 1	GO:0005737 cytoplasm GO:0008152 metabolic process GO:0016853 isomerase activity GO:0019307 mannose biosynthetic process GO:0003824 catalytic activity GO:0004615 phosphomannomutase activity
CATGGCGACAGCCA	1	3	3	NM_027259	Polr2i	Polymerase (RNA) II (DNA directed) polypeptide I	GO:0005515 protein binding GO:0005634 nucleus GO:0005666 DNA-directed RNA polymerase III complex GO:0006350 transcription GO:0016740 transferase activity GO:0016779 nucleotidyltransferase activity GO:0046983 protein dimerization activity GO:0003677 DNA binding GO:0003899 DNA-directed RNA polymerase activity
CATGCTGGCTTTGT	1	3	3	NM_138748	Ppp2r4	Protein phosphatase 2A, regulatory subunit B (PR 53)	GO:0006470 protein amino acid dephosphorylation GO:0008160 protein tyrosine phosphatase activator activity GO:0008601 protein phosphatase type 2A regulator activity GO:0019211 phosphatase activator activity GO:0046982 protein heterodimerization activi
CATGCCGAATATTC	1	3	3	NM_011370	Cyfip1	Cytoplasmic FMR1 interacting protein 1	GO:0030032 lamellipodium biogenesis GO:0005522 profilin binding GO:0030027 lamellipodium
CATGCGCGTGCCGG	1	3	3	NM_011417	Smarca4	SWI/SNF related, matrix associated, actin dependent regulator of chromatin, subfamily a, member 4	GO:0001832 blastocyst growth GO:0001835 blastocyst hatching GO:0003677 DNA binding GO:0003682 chromatin binding GO:0005515 protein binding GO:0005524 ATP binding GO:0005634 nucleus GO:0006334 nucleosome assembly GO:0006346 methylation-dependent ch
CATGTAGCTTCCTC	12	31	3	NM_011018	Sqstm1	Sequestosome 1	GO:0005634 nucleus GO:0005829 cytosol GO:0006915 apoptosis GO:0006950 response to stress GO:0006955 immune response GO:0007242 intracellular signaling cascade GO:0008104 protein localization GO:0008270 zinc ion binding GO:0016197 endosome transport GO:0019901 protein kinase binding GO:0030154 cell differentiation GO:0042169 SH2 domain binding GO:0043122 regulation of I-kappaB kinase/NF-kappaB cas…
CATGACAGTGGGGA	5	14	3	NM_019766	PtgeS3	Prostaglandin E synthase 3	GO:0005575 cellular_component GO:0006633 fatty acid biosynthetic process GO:0008150 biological_process GO:0008610 lipid biosynthetic process GO:0016853 isomerase activity GO:0050220 prostaglandin-E synthase activity GO:0051082 unfolded protein binding GO:0001516 prostaglandin biosynthetic process GO:0003674 molecular_function
CATGCCCTGCACAG	1	3	3	NM_019953	Tmem4	Canopy2 homolog (Zebrafish)Cnpy2	GO:0005615 extracellular space GO:0005783 endoplasmic reticulum GO:0005887 integral to plasma membrane GO:0008150 biological_process GO:0016021 integral to membrane GO:0003674 molecular_function GO:0005515 protein binding
CATGCATCAGCCTC	1	3	3	AK158012	Txn2	Thioredoxin 2	GO:0006662 glycerol ether metabolic process GO:0006810 transport GO:0009055 electron carrier activity GO:0015035 protein disulfide oxidoreductase activity GO:0030508 thiol-disulfide exchange intermediate activity GO:0045454 cell redox homeostasis GO:0005739 mitochondrion GO:0006118 electron transport
CATGTCGCTGTCCT	1	3	3	NM_019803	Ube2g2	Ubiquitin-conjugating enzyme E2G 2	ER-associated protein catabolic process cytosol endoplasmic reticulum ligase activity protein binding protein modification process small conjugating protein ligase activity ubiquitin cycle ubiquitin-protein ligase activity
CATGTGGGAAGTGT	3	9	3	NM_012037	Vat1	Vesicle amine transport protein 1 homolog (T californica)	GO:0016021 integral to membrane GO:0016491 oxidoreductase activity GO:0008021 synaptic vesicle GO:0008270 zinc ion binding
CATGAGACCCTCCT	2	6	3	NM_133216	Xpnpep1	X-prolyl aminopeptidase (aminopeptidase P) 1, soluble	GO:0008233 peptidase activity GO:0008235 metalloexopeptidase activity GO:0008237 metallopeptidase activity GO:0008451 X-Pro aminopeptidase activity GO:0016787 hydrolase activity GO:0030145 manganese ion binding GO:0046872 metal ion binding
CATGGCATCCTGTT	2	7	3	NM_011486	Stat3	Signal transducer and activator of transcription 3	GO:0016925 protein sumoylation GO:0019949 SUMO conjugating enzyme activity GO:0006464 protein modification GO:0006512 ubiquitin cycle
CATGTGTGTCAACC	3	8	3	NM_011738	Ywhah	Tyrosine 3-monooxygenase/tryptophan 5-monooxygenase activation protein, eta polypeptide	GO:0005515 protein binding GO:0005737 cytoplasm GO:0006713 glucocorticoid catabolic process GO:0006886 intracellular protein transport GO:0007010 cytoskeleton organization and biogenesis GO:0007088 regulation of mitosis GO:0016563 transcriptional ac
CATGGCTGCTGTGA	1	3	3	NM_016721	Iqgap1	IQ motif containing GTPase activating protein 1	GO:0005516 calmodulin binding GO:0005622 intracellular GO:0005737 cytoplasm GO:0007264 small GTPase mediated signal transduction GO:0016020 membrane GO:0046580 negative regulation of Ras protein signal transduction GO:0051056 regulation of small GTPase mediated signal transduction GO:0005096 GTPase activator activity GO:0005099 Ras GTPase activator activity
