# Supplementary material for: Endoribonuclease L (RNase L) Regulates the Myogenic and Adipogenic Potential of Myogenic Cells
Source: PLoS One. 2009 Oct 23;4(10):e7563. doi: 10.1371/journal.pone.0007563 (PMC2762314; doi:10.1371/journal.pone.0007563)
Supplement: Table S2 — PCR primers used to study the expression of the different transcripts (0.02 MB XLS) [file pone.0007563.s005.xls]

## Sheet: Feuil1
	Table S2: PCR primers used to study the expression of the different transcripts.
mRNA	Forward	Reverse
GAPDH	GGTCGGTGTGAACGGATTTG	TGTTAGTGGGGTCTCGCTCCT
EEF1a	CATGAGGCAGACAGTTGCTG	AAATGGTCCACAACATTCTTTCC
AEBP1	CCCAAACAATAACTTGCCAATCC	TCAGACACCCCGTCATCATCTT
DDIT3	ATTGGGGGCACCTATATCTCAT	CACTGACCACTCTGTTTCCGTTT
STAT3	CGCCAACAAATTAAGAAACTGGA	CAACTCAGGAAATTTGACCAGCA
H19	ACTGAAGGCGAGGATGACAGG	TCCAGAGAGCAGCAGAGAAGTG
IQSec1	CTGCCCAACCACAAGAGAGA	AGACAGAAGGCTGACCTCCA
VIMENTIN	CAGATGCGTGAGATGGAAGA	TTCAGGGAAGAAAAGGTTGG
ZYXIN	CCCTTTCTCAGGCACCAA	GGGGCTTCTCCTTCTGCT
NESTIN	AAGAGCCTGGAAAGGAACCAAAA	GGGACTGTTAGCGCTGCCTGT
CALPONIN 2	CGTCCCTAAAATCAACCGCTCT	CGTCGTCAAAGTTCCTCTCCTGT
NISCHARIN	TAACAACAGTCCTTTCCACGTCTCT	CTCCATTTTCCCTGTATTCTTGTCC
FZD7	AGAGACAAAGCGGGAAACAA	TGTGCCTGAATGGGTATGAA
RIL	ATCTCCATATGGTCAGCCACCTC	GCTCCCTTAACATCCTGTATACCTCT
GAS1	GGACTTGGAGAAGGGATGTTGAG	GCACAGGAATGAATCGGTAAGG
HDAC5	GTGACACGGTGTGGAATGAG	AGTCCACGATGAGGACCTTG
SEPTINE 7	GCCTGATAACAGGGTGCAGT	AACTGTTGGCATTCCTCTGG
PPARG2	TATGCTGTTATGGGTGAAACTCTGG	CTGGAGAAATCAACTGTGGTAAAGG
MYOD	CGTGGCAGCGAGCACTACA	CGACACAGCCGCACTCTTC
MSX1	CCTACGCAAGCACAAGACCAA	GACCGCCAAGAGGAAAAGAGA
PAX7	AGTCTTACTGCCCACCCACCTAC	TAGTAGGCTTGTCCCGTTTCCA
MYOGENIN	TGCCCAGTGAATGCAACTCC	GAAGGCAACAGACATATCCTCCA
RLI	CAGAAAATCAGTCCCAAATCAACA	TCATCAATCAAATAGACGTCAGCAG
RNASE L	CGTGAGAGGAGAAAGAGGGAAAA	ATTCCTCCTGGCTATCCAAACAA
C/EBP²	GTGGAGACGCAACAGAAGGTG	TAGAGATCCAGCGACCCGAAA
aP2	ACATGCGTTCTCTTTCTCCCTGT	CTCCTTGTTCCTCACCTTCACCT
OAS1 (40/46 kDa)	CTGGATGCAGTCCTCTTGCTTT	GTGCCATCCTGTCCTCTCTAGGT
OAS2 (69/71 kDa)	CTCCCCTCATCTTTCCTCCTGT	GCTGGGCTTGTTGACTGTTATCTT
									²
